# Supplementary material for: Modifications to the Roter Interaction Analysis System (RIAS) coding scheme: A scoping review
Source: Patient Educ Couns. Author manuscript; Available in PMC 2026 Jun 15. (PMC13267975; doi:10.1016/j.pec.2026.109566)
Supplement: 1 [file NIHMS2179381-supplement-1.xlsx]

## Sheet: Sheet1
	Kalet et al (1992)	Hampson et al (1996)	Caris-Verhallen et al (1997)	Caris-Verhallen et al (1999)	Kim et al (2001)	Van Weert et al (2003)	Farquharson et al (2004)	Shaw et al (2004)	Nelson and Spaulding (2005)	Pieterse et al (2005)	Pieterse et al (2006)	Katz et al (2007)	Ellington et al (2008)	Mjaaland et al (2009)	Gilbert et al (2009)	Nelson et al (2010)	Vegni et al (2010)	Shaw et al (2012)	Kanji et al (2012)	Yoo et al (2015)	Martin et al (2015)	Reblin et al (2016)	Driesenaar et al (2016)	Menendez et al (2017)	Schopf et al (2017)	Jenson et al (2018)	Pereira et al (2021)	RIAS codes used
RIAS CODES
Personal Remarks, Social Conversation	x	x	x		x			x	x			x			x		x		x		x		x	x	x			14
Laughs, Tell Jokes	x		x		x			x	x						x		x		x						x			9
Shows Concern or Worry			x		x			x	x	x					x		x		x		x		x		x	x		12
Reassures, Encourages, or Shows Optimism			x						x						x		x		x		x	x			x	x		9
Shows Approval-Direct	x				x			x	x						x		x		x		x		x		x			10
Gives Compliment- General	x		x					x	x						x		x		x						x			8
Shows Disagreement/Disapproval- Direct	x				x			x	x						x		x		x		x		x		x			10
Shows Criticism- General			x		x			x	x						x		x		x						x			8
Empathy Statements			x					x	x						x		x		x						x			7
Legitimizing Statements			x					x	x						x		x		x						x			7
Partnership Statements (Provider category)		x	x		x			x	x						x		x		x			x			x			10
Self-Disclosure (Provider category)					x			x	x						x		x		x						x			7
Asks for Reassurance			x		x			x	x	x		x			x		x		x		x		x		x			12
Shows Agreement or Understanding	x		x		x			x	x	x	x				x		x		x		x		x		x			13
Back-Channel Responses								x	x						x		x		x		x				x			7
Transition Words					x			x	x						x		x		x						x			7
Gives Orientation, Instructions			x		x			x	x	x	x				x		x		x				x		x			11
Paraphrase/Checks for understanding, accuracy, confirmation, clarification			x		x				x	x	x	x			x				x				x	x	x	x		12
Asks for Understanding			x		x		x		x			x			x		x		x				x	x	x	x		12
Bid for Repetition			x						x			x			x		x		x				x	x	x			9
Asks for Opinion (Provider Category)									x						x		x		x				x		x	x		7
Asking for Permission (Physician Category)									x						x				x						x			4
Asks Questions (Closed-ended)- Medical condition									x								x		x			x			x			5
Asks Questions (Closed-ended)- Therapeutic regimen									x								x		x						x			4
Asks Questions (Closed-ended)- Lifestyle			x						x								x		x			x			x		x	7
Asks Questions (Closed-ended)- Psychosocial									x								x		x	x		x			x			6
Asks Questions (Closed-ended)- Other					x				x								x		x						x			5
Asks Questions (Open-ended)- Medical condition									x								x		x						x			4
Asks Questions (Open-ended)-Therapeutic regimen									x								x		x						x			4
Asks Questions (Open-ended)- Lifestyle			x		x				x								x		x			x			x		x	8
Asks Questions (Open-ended)- Psychosocial					x				x								x		x	x		x			x			7
Asks Questions (Open-ended)-Other					x				x								x		x						x			5
Gives information- Medical Condition					x	x			x						x		x		x		x	x			x			9
Gives information- Therapeutic regimen									x						x		x		x						x			5
Gives information- Lifestyle			x		x	x			x						x		x		x						x			8
Gives information- Psychosocial					x	x			x						x		x		x						x			7
Gives Information- Other					x				x						x		x		x		x				x			7
Counsels- Medical Condition/Therapeutic regimen (Physician only)			x						x						x		x		x						x			6
Counsels- Lifestyle/Psychosocial (Physician only)			x		x				x						x		x		x						x			7
Requests for services (Patient only)					x				x			x			x		x		x				x	x	x			9
Unintellgible utterances			x		x				x						x		x		x						x			7
Other codes
Closed Questions: Nursing/Therapeutic Items			x
Open Questions: Nursing/therapeutic items			x
Information about nursing/therapeutic items			x
Patient Expression of Opinion																									x
Accordance																									x
Contradiction																									x
Health education questions																					x
Health education information																					x
Decision-Making Support questions																					x
Decision-Making Support information																					x
Decision Making support counseling																					x
Offer the possibility to talk about antenatal tests again																					x
Verbal attention										x	x												x
Medical												x											x	x
Therapeutic												x											x	x
Lifestyle/social																							x
Other											x												x
Social talk								x		x	x			x						x							x
Biomedical questions														x				x
Biomedical information														x				x
Questions about lifestyle and psychosocial issues														x
Information about lifestyle and psychosocial issues														x
Gives orientation								x						x
Facilitation														x						x							x
Empathy								x						x
Shows disapproval														x
Residual, unintelligible														x
Resources														x
Coping														x
Attribution														x
Solution-focused technologies														x
Medical history taking						x
Questions about medication						x
Medical information about surgery						x
Other medical information						x
Information about medication						x
Medical questions about surgery						x
Other medical questions						x
General information about ward						x
Preparation for surgery						x
Hospital stay after surgery						x
Questions about ward						x
Questions about preparation						x
Questions about stay after surgery						x
Family education						x
Practical information about surgery						x
Practical information from relatives						x
Practical questions about surgery						x
Lifestyle Questions (provider)						x
Lifestyle advice						x
Questions about lifestyle (patient)						x
Psycho-social questions (patient)						x												x
Psycho-social questions (provider)						x
Psycho-social information (patient)						x
Check (assessing knowledge/beliefs)						x
Information about today's program						x
Social talk (provider)						x
Social talk (patient)						x
Other (provider)						x
Other (patient)						x
Lifestyle												x												x
Psychosocial/Feelings												x												x
Nonmedical/procedural											x	x												x
Medical composite												x												x
Question asking							x																			x
Information provision							x						x													x
Cues of Interest																										x
Data gathering								x					x
Emotional talk													x														x
Activating and partnering													x
Empathy -TECH																x
Shows concern or worry-TECH																x
Reassures, encourages, shows optimism- TECH																x
Legitimizes- TECH																x
Asks for reassurance- TECH																x
Partnership building- TECH																x
Gives orientation, instructions- TECH																x
Paraphrase/checks understanding- TECH																x
Bids for Repetition-TECH																x
Asks Questions (Closed)-TECH																x
Asks Questions (Open)- TECH																x
Gives information- TECH																x
Counsels or directs behavior- TECH																x
Concern											x
Asks/gives reassurance											x
Disagreement								x		x	x
Clarification										x	x
Opinion (ask/give)	x									x	x
Medical questions										x	x
Medical education										x	x
Psychosocial education										x	x
Biomedical open-ended questions								x												x							x
Biomedical close-ended questions																				x							x
Biomedical Education and counselling																											x
Lifestyle Education and counselling																											x
Rapport building								x										x									x
Positive Talk		x					x	x												x							x
Negative Talk		x					x	x																			x
Procedural Talk																											x
Asks Questions	x	x
Gives information	x	x
Diet Talk		x
Provides instruction	x
Direct requests for questions	x
Anger/irritation	x
Anxiety/nervousness	x
Dominance/assertiveness	x
Interest/concern	x
Friendliness/warmth	x
Eye contact	x			x
Body position	x
Gestures	x
Encouragement	x
Gives direction	x
Open-ended questions															x
Close ended questions															x
Psychosocial info and counseling																		x
Concern, reassurance
Paraphrase/Checks for understanding medical																	x
Paraphrase/Checks for understanding psychosocial																	x
Gives Occupational Therapy Information																	x
Asks Occupational Therapy Information																	x
Gives Occupational Therapy Information Lifestyle																	x
Asks Occupational Therapy Information Lifestyle
Counsels direct behavior							x
Procedural Language																		x
Facilitation and patient activation																		x
Biomedical information (patient)																		x
Discussion related to Dental Care (proficiency code)																			x
Discussion related to Surgical Care (proficiency code)																			x
Nonmedical questions										x
Nonmedical information										x
Medical information										x
Other										x
Biomedical information Closed-ended questions								x
Biomedical information Open-ended questions								x
Biomedical information bid for repetition								x
Lifestyle and social information Closed-ended questions								x
Lifestyle and social information Open-ended questions								x
Biomedical information giving								x												x
Biomedical information counseling								x												x
Lifestyle and social information giving								x
Lifestyle and social information counseling								x
Seeks understanding								x
Seeks opinion								x
Reassurance								x
Affirmative head nodding				x
Smiling				x
Forward leaning				x
Affective touch				x
Instrumental touch				x
Giving psychosocial information																				x
Giving technological information																				x
Giving intervention-related information																				x
Asking open-ended technological questions																				x
Asking open-ended intervention-related questions																				x
Asking closed-ended technological questions																				x
Asking closed-ended intervention-related questions																				x
Emotional support																				x
TOTAL	21	7	24	6	25	32	6	37	41	17	15	12	4	14	33	13	44	8	43	17	16	8	17	11	44	8	13
